# Supplementary material for: Correcting for Sequencing Error in Maximum Likelihood Phylogeny Inference
Source: G3 (Bethesda). 2014 Nov 4;4(12):2545–52. doi: 10.1534/g3.114.014365 (PMC4267948; doi:10.1534/g3.114.014365)
Supplement: Supporting Information [file supp_g3.114.014365_FileS1.tar]

Archive with 6 entries (5 files):
- simulation
- simulation/dnaparm
- simulation/ranparm
- simulation/rantree.c
- simulation/seedfile
- simulation/rectreedna.c
