# Supplementary material for: Correcting for Sequencing Error in Maximum Likelihood Phylogeny Inference
Source: G3 (Bethesda). 2014 Nov 4;4(12):2545–52. doi: 10.1534/g3.114.014365 (PMC4267948; doi:10.1534/g3.114.014365)
Supplement: Supporting Information [file supp_g3.114.014365_FileS1.tar › simulation/dnaparm]

20
20000
1
2.0

# number of taxa
# number of sites
# number of data sets
# transition/transversion ratio
