# Supplementary material for: Correcting for Sequencing Error in Maximum Likelihood Phylogeny Inference
Source: G3 (Bethesda). 2014 Nov 4;4(12):2545–52. doi: 10.1534/g3.114.014365 (PMC4267948; doi:10.1534/g3.114.014365)
Supplement: Supporting Information [file supp_g3.114.014365_FileS1.tar › simulation/ranparm]

1
0
20
0.025
0.0
0.0

# number of trees
# 0/1 : 0 == branching, 1 == coalescent
# number of tips 
# mutation rate (theta/4 on coalescent trees)
# mutation rate of fast branches
# probability of fast branches
