# Supplementary material for: Correcting for Sequencing Error in Maximum Likelihood Phylogeny Inference
Source: G3 (Bethesda). 2014 Nov 4;4(12):2545–52. doi: 10.1534/g3.114.014365 (PMC4267948; doi:10.1534/g3.114.014365)
Supplement: Supporting Information [file supp_g3.114.014365_FileS1.tar › simulation/rantree.c]

/* Output from p2c, the Pascal-to-C translator */
/* From input file "rantree.p" */

#include <math.h>
#include <stdio.h>
#define true 1
#define false 0
#define Char char
#define boolean int

#define maxsp           1000

typedef short longer[6];

typedef struct node {
  /* your basic tree node */
  struct node *leftdesc, *rtdesc, *ancestor, *next;
  /* tree pointers and a pointer for use by the sanitation engineers */
  long index;   /* the species number */
  boolean tip;   /* true if it's a tip */
  boolean observed;   /* true if descendants are observed */
  double time, prob;
  /* time of node, prob of change */
  double cumprob;
} node;


FILE *outtree;
double pchange, qchange, fchange;
long i, theseed, ntarget, nobs, nreps;
longer seed;
boolean coalescent;
node *garbage, *root;
node *currtip[maxsp];   /* the array of pointers to tips */


double randum(seed)
short *seed;
{
  /* random number generator -- slow but machine independent */
  short i, j, k, sum;
  longer mult, newseed;
  double x;

  mult[0] = 13;            /* multiplier is 1664525 */
  mult[1] = 24;
  mult[2] = 22;
  mult[3] = 6;
  for (i = 0; i <= 5; i++)
    newseed[i] = 0;
  for (i = 0; i <= 5; i++) {
    sum = newseed[i];
    k = i;
    if (i > 3)
      k = 3;
    for (j = 0; j <= k; j++)
      sum += mult[j] * seed[i - j];
    newseed[i] = sum;
    for (j = i; j <= 4; j++) {
      newseed[j + 1] += newseed[j] / 64;
      newseed[j] &= 63;
    }
  }
  memcpy(seed, newseed, sizeof(longer));
  seed[5] &= 3;
  x = 0.0;
  for (i = 0; i <= 5; i++)
    x = x / 64.0 + seed[i];
  x /= 4.0;
  return x;
}  /* randum */


#undef mult


void inputdata()
{
  /* read parameters of run */
  long i;
  double x;
  Char c;
  FILE *fp;

#if 0
  printf("number of trees?\n");
  scanf("%ld%*[^\n]", &nreps);
  getchar();
  printf("coalescent? (y or n)\n");
  scanf("%c%*[^\n]", &c);
  getchar();
  if (c == '\n')
    c = ' ';
  coalescent = (c == 'Y' || c == 'y');
  printf("number of total tips?\n");
  scanf("%ld%*[^\n]", &ntarget);
  getchar();
  printf("observe how many of these?\n");
  scanf("%ld%*[^\n]", &nobs);
  getchar();
  printf("random number seed?\n");
  scanf("%ld%*[^\n]", &theseed);
#endif
/* ranparm contains, one per line:
   integer: number of trees
   1/0 : coalescent or branching?
   integer: number of tips in each tree
   float: mutation rate on normal branches
   float: mutation rate on "fast" branches
   float: probability a branch is fast */

  fp = fopen("ranparm","r");
  fscanf(fp,"%ld", &nreps);
  fscanf(fp,"%ld", &i);
  if (i != 0 && i != 1) {
     printf("DOOM: invalid tree type\n");
     exit(0);
  }
  coalescent = i;
  fscanf(fp,"%ld", &ntarget);
  nobs = ntarget;
  fscanf(fp,"%lg", &pchange);
  fscanf(fp,"%lg", &qchange);
  fscanf(fp,"%lg", &fchange);
  fclose(fp);

  fp = fopen("seedfile","r");
  fscanf(fp,"%ld", &theseed);
  fclose(fp);

  seed[0] = theseed % 64;
  theseed = theseed / 64;
  seed[1] = theseed % 64;
  theseed = theseed / 64;
  seed[2] = theseed % 64;
  theseed = theseed / 64;
  seed[3] = theseed % 64;
  theseed = theseed / 64;
  seed[4] = theseed % 64;
  theseed = theseed / 64;
  seed[5] = theseed % 64;
/*  getchar(); */
  for (i = 1; i <= 100; i++)   /* to make the starting point more random */
    x = randum(seed);

#if 0
  if (coalescent)
     printf("(note -- mean prob of change is Theta/4)\n");
  printf("prob of change per unit time (normal branches)?\n");
  scanf("%lg%*[^\n]", &pchange);
  getchar();
  printf("prob of change per unit time (fast branches)?\n");
  scanf("%lg%*[^\n]", &qchange);
  getchar();
  printf("prob a branch has fast change?\n");
  scanf("%lg%*[^\n]", &fchange);
  getchar();
#endif

}  /* inputdata */


void probtrav(r)
node *r;
{
  /* traverses the tree, filling in rates of change of a branch
     in the node at the top of the branch */
  double x, y;

  if (r != root)
    x = r->time - r->ancestor->time;
  else
    x = r->time;
  if (randum(seed) < fchange)
    y = qchange * x;   /* rate * time */
  else
    y = pchange * x;
  if (r != root)
    r->cumprob = r->ancestor->cumprob + y;
  else
    r->cumprob = 0.0;
  if (!r->tip) {
    probtrav(r->leftdesc);
    probtrav(r->rtdesc);
  }
}  /* probtrav */


void maketree()
{
  long species, who, i, j, k;
  double when, increment;
  node *p;
  long FORLIM;

  species = 1;
  root = (node *)malloc(sizeof(node));
  root->index = 1;
  currtip[0] = root;
  when = 0.0;
  FORLIM = ntarget;
  for (i = 1; i <= FORLIM; i++) {  /* this loop does the branching */
    who = (long)(randum(seed) * species) + 1;   /* who will split */
    if (coalescent) {   /* branching process */
      if (i == 1)
	increment = 0.0;
      else
	increment = -4.0 * log(randum(seed)) / (species * (species - 1.0));
    } else
      increment = -(log(randum(seed)) / species);
    when += increment;   /* when is time of next split */
    for (j = 0; j < species; j++)   /* update times of tips */
      currtip[j]->time = when;
    if (species < ntarget)   /* don't branch that last time */
    {  /* add a new tip */
      species++;
      p = (node *)malloc(sizeof(node));
      currtip[who - 1]->leftdesc = p;
      currtip[species - 1] = p;
      /* place pointer to this node in next
                                 element of currtip */
      p->ancestor = currtip[who - 1];
      p->index = species;
      p->tip = true;
      p = (node *)malloc(sizeof(node));     /* set up another new node */
      currtip[who - 1]->rtdesc = p;
      currtip[who - 1]->tip = false;
      p->ancestor = currtip[who - 1];
      p->index = who;
      p->tip = true;
      currtip[who - 1] = p;
      /* now replace the who-th element
          of the pointer array currtip by pointer to the new node */
    }
  }
  FORLIM = ntarget;
  for (i = 0; i < FORLIM; i++) {  /* place tip numbers in random order */
    j = (long)(randum(seed) * ntarget) + 1;
    k = currtip[i]->index;
    currtip[i]->index = currtip[j - 1]->index;
    currtip[j - 1]->index = k;
  }
  probtrav(root);   /* assign rates of change to branches */
  FORLIM = nobs;
  for (i = 0; i < FORLIM; i++) {  /* mark the observed tree */
    p = currtip[i];
    p->observed = true;
    do {
      p = p->ancestor;
      p->observed = true;
    } while (p != root);
  }
}  /* maketree */


void writetree(p, lastfork)
node *p, *lastfork;
{
  /* the phylogeny in New Hampshire Standard Form */
  node *q;

  if (p->tip) {
    if (p->index <= 26)
      putc((Char)(p->index + 64), outtree);
    else
      fprintf(outtree, "%c%c",
	      (Char)(p->index % 26 + 65), (Char)((p->index - 1) / 26 + 64));
    fprintf(outtree, ":%8.6f", p->cumprob - lastfork->cumprob);
    return;
  }
  q = lastfork;
  if (p->leftdesc->observed && p->rtdesc->observed)
    putc('(', outtree);
  if (p->leftdesc->observed && p->rtdesc->observed)
    q = p;
  if (p->leftdesc->observed)
    writetree(p->leftdesc, q);
  if (p->leftdesc->observed && p->rtdesc->observed)
    putc(',', outtree);
  if (p->rtdesc->observed)
    writetree(p->rtdesc, q);
  if (p->leftdesc->observed && p->rtdesc->observed) {
    putc(')', outtree);
    fprintf(outtree, ":%10.8f", p->cumprob - lastfork->cumprob);
  }
}  /* writetree */


void cleanup(p)
node *p;
{
  /* collect garbage for next data set so don't blow the heap */
  if (!p->tip) {
    cleanup(p->leftdesc);
    cleanup(p->rtdesc);
  }
  free(p);
}  /* cleanup */


main(argc, argv)
int argc;
Char *argv[];
{  /* main program -- pretty self explanatory */
  long FORLIM;

  outtree = NULL;
  garbage = NULL;
  if (outtree != NULL)
    outtree = freopen("outtree", "w", outtree);
  else
    outtree = fopen("outtree", "w");
  inputdata();
  FORLIM = nreps;
  for (i = 1; i <= FORLIM; i++) {
    maketree();
    writetree(root, root);
    fprintf(outtree, ";\n");   /* end tree with a semicolon */
    cleanup(root);
  }
  if (outtree != NULL)
    fclose(outtree);
  exit(0);
}

/* End. */
