# Supplementary material for: Correcting for Sequencing Error in Maximum Likelihood Phylogeny Inference
Source: G3 (Bethesda). 2014 Nov 4;4(12):2545–52. doi: 10.1534/g3.114.014365 (PMC4267948; doi:10.1534/g3.114.014365)
Supplement: Supporting Information [file supp_g3.114.014365_FileS1.tar › simulation/rectreedna.c]

/* Output from p2c, the Pascal-to-C translator */
/* From input file "treedna.p" */


#include <math.h>
#include <stdio.h>
#define boolean int
#define true 1
#define false 0
#define Char char
#define Void void

#define maxsp           100
#define maxsz           201   /* 2 x maxsp - 1 */
#define maxsites        20000   /* can be increased a lot */
#define nmlngth         10   /* name lengths */

typedef short longer[6];

typedef struct node {
  /* your basic tree node */
  struct node *leftdesc, *rtdesc, *ancestor, *next;
  /* tree nodeptrs and a nodeptr for use by the sanitation engineers */
  long index;   /* the species number */
  boolean tip;   /* true if it's a tip */
  Char nayme[nmlngth];   /* species name */
  double v, time, probxi;
  /* time of node, probs of change */
  double probxv;
} node;

typedef long vector[maxsites];   /* a data vector. 0 to 3 */


FILE *infile, *outfile, *dnaparm, *seedfile;
double ttratio, aa, bb;
long i, j, theseed, spp, nonodes, nsites, nreps, treesites;
long startsite, endsite;
longer seed;
boolean treestoo, endoffile, firsttree;
node *garbage, *root;
node *treenode[maxsz];   /* array of nodeptrs to tips */
vector data[maxsp];   /* the data matrix */
long sporder[maxsp];


double randum(seed)
short *seed;
{
  /* random number generator -- slow but machine independent */
  short i, j, k, sum;
  longer mult, newseed;
  double x;

  mult[0] = 13;
  mult[1] = 24;
  mult[2] = 22;
  mult[3] = 6;
  for (i = 0; i <= 5; i++)
    newseed[i] = 0;
  for (i = 0; i <= 5; i++) {
    sum = newseed[i];
    k = i;
    if (i > 3)
      k = 3;
    for (j = 0; j <= k; j++)
      sum += mult[j] * seed[i - j];
    newseed[i] = sum;
    for (j = i; j <= 4; j++) {
      newseed[j + 1] += newseed[j] / 64;
      newseed[j] &= 63;
    }
  }
  memcpy(seed, newseed, sizeof(longer));
  seed[5] &= 3;
  x = 0.0;
  for (i = 0; i <= 5; i++)
    x = x / 64.0 + seed[i];
  x /= 4.0;
  return x;
}  /* randum */

Void inputdata()
{
  /* read parameters of run */
  long i;
  Char ch;
  double x;

/* read number of taxa */
  fscanf(dnaparm,"%ld%*[^\n]",&spp);
  nonodes = spp * 2 - 1;
/* read number of sites */
  fscanf(dnaparm,"%ld%*[^\n]", &nsites);
/* read number of replicates */
  fscanf(dnaparm,"%ld%*[^\n]", &nreps); 
  treestoo = false;
/* read random number seed */
  fscanf(seedfile,"%ld%*[^\n]", &theseed); 
  fclose(seedfile);
  seedfile = fopen("seedfile","w");
  fprintf(seedfile,"%ld\n",theseed+1);
  fclose(seedfile);
  theseed = theseed * 4 + 1;
  seed[0] = theseed % 64;
  theseed = theseed / 64;
  seed[1] = theseed % 64;
  theseed = theseed / 64;
  seed[2] = theseed % 64;
  theseed = theseed / 64;
  seed[3] = theseed % 64;
  theseed = theseed / 64;
  seed[4] = theseed % 64;
  theseed = theseed / 64;
  seed[5] = theseed % 64;
  for (i = 1; i <= 100; i++)   /* to make the starting point more random */
    x = randum(seed);
/* read tt ratio */
  fscanf(dnaparm,"%lg%*[^\n]", &ttratio);
  aa = 2.0 / (1.0 + ttratio);
  bb = (2.0 * ttratio - 1.0) / (ttratio + 1.0);
}  /* inputdata */


Void setup()
{
  long i, FORLIM;
  node *WITH;

  FORLIM = nonodes;
  for (i = 0; i < FORLIM; i++)
    treenode[i] = (node *)malloc(sizeof(node));
  FORLIM = nonodes;
  for (i = 1; i <= FORLIM; i++) {
    WITH = treenode[i - 1];
    WITH->index = i;
    WITH->leftdesc = NULL;
    WITH->rtdesc = NULL;
    WITH->ancestor = NULL;
    WITH->tip = (i <= spp);
  }
}  /* setup */


/* Local variables for treeread: */
struct LOC_treeread {
  Char ch;
  long nextnode, nexttip;
} ;

Void getch(c, LINK)
Char *c;
struct LOC_treeread *LINK;
{
  /* get next nonblank character */
  do {
    *c = getc(infile);
    if (*c == '\n')
      *c = ' ';
    endoffile = (*c == EOF);
    if (endoffile)
      return;
  } while (*c == ' ');
}  /* getch */


Void processlength(p, LINK)
node *p;
struct LOC_treeread *LINK;
{
  long digit, ordzero;
  double valyew, divisor;
  boolean pointread;

  ordzero = '0';
  pointread = false;
  valyew = 0.0;
  divisor = 1.0;
  getch(&LINK->ch, LINK);
  if (endoffile)
    return;
  digit = LINK->ch - ordzero;
  while ((unsigned long)digit <= 9 || LINK->ch == '.') {
    if (LINK->ch == '.')
      pointread = true;
    else {
      valyew = valyew * 10.0 + digit;
      if (pointread)
	divisor *= 10.0;
    }
    getch(&LINK->ch, LINK);
    digit = LINK->ch - ordzero;
  }
  p->v = valyew / divisor;
}  /* processlength */


Void findch(c, LINK)
Char c;
struct LOC_treeread *LINK;
{
  /* scan forward until find character c */
  if (LINK->ch == c)
    return;
  do {
    LINK->ch = getc(infile);
    if (LINK->ch == '\n')
      LINK->ch = ' ';
    if (LINK->ch == EOF) {
      endoffile = true;
      return;
    }
  } while (LINK->ch != c);
}  /* findch */


Void addelement(p, LINK)
node **p;
struct LOC_treeread *LINK;
{
  /* recursive procedure adds nodes to user-defined tree */
  node *q;
  long i, n;

  do {
    LINK->ch = getc(infile);
    if (LINK->ch == '\n')
      LINK->ch = ' ';
    endoffile = (LINK->ch == EOF);
  } while (LINK->ch == ' ');
  if (LINK->ch == '(') {
    LINK->nextnode++;
    q = treenode[LINK->nextnode - 1];
    addelement(&q->leftdesc, LINK);
    if (endoffile)
      return;
    q->leftdesc->ancestor = q;
    findch(',', LINK);
    if (endoffile)
      return;
    addelement(&q->rtdesc, LINK);
    if (endoffile)
      return;
    q->rtdesc->ancestor = q;
    findch(':', LINK);
    *p = q;
  } else {
    n = 1;
    *p = treenode[LINK->nexttip - 1];
    for (i = 0; i < nmlngth; i++)
      (*p)->nayme[i] = ' ';
    do {
      if (LINK->ch != ':' && LINK->ch != ',' && LINK->ch != ')')
	(*p)->nayme[n - 1] = LINK->ch;
      LINK->ch = getc(infile);
      if (LINK->ch == '\n')
	LINK->ch = ' ';
      endoffile = (LINK->ch == EOF);
      if (endoffile)
        return;
      n++;
    } while (LINK->ch != ':' && LINK->ch != ',' && LINK->ch != ')' && n <= nmlngth);
    LINK->nexttip++;
  }
  if (LINK->ch == ':')
    processlength(*p, LINK);
}  /* addelement */


Void treeread()
{
  /* read in user-defined tree and set it up */
  struct LOC_treeread V;

  V.nexttip = 1;
  root = treenode[spp];
  V.nextnode = spp;
  root->ancestor = NULL;
  addelement(&root, &V);
  if (endoffile)
    return;
  fscanf(infile, "%*[^\n]");
  getc(infile);
}  /* treeread */


Void probtrav(r)
node *r;
{
  /* traverses the tree, filling in rates of change of a branch
     in the node at the top of the branch */
  double x;

  if (r != root)
    x = r->v;
  else
    x = 0.0;
  r->probxi = 0.25 + 0.25 * exp(-aa * x) - 0.5 * exp(-(aa + bb) * x);
  r->probxv = 0.5 * (1.0 - exp(-aa * x));
  if (!r->tip) {
    probtrav(r->leftdesc);
    probtrav(r->rtdesc);
  }
}  /* probtrav */


Void evtrav(p, oldstate)
node *p;
long oldstate;
{
  /* preorder traverse the tree, doing the evolving on each branch */
  long state;
  double y;

  y = randum(seed);
  if (y < p->probxi) {
    if (oldstate < 2)
      state = 1 - oldstate;
    else
      state = 5 - oldstate;
  } else if (y < p->probxi + p->probxv) {
    if (oldstate < 2)
      state = (long)(2 * randum(seed)) + 2;
    else
      state = (long)(2 * randum(seed));
  } else
    state = oldstate;
  if (p->tip)
    data[p->index - 1][j - 1] = state;
  else {
    evtrav(p->leftdesc, state);
    evtrav(p->rtdesc, state);
  }
}  /* evtrav */


Void evolve()
{
  /* evolve the characters on that tree */
  evtrav(root, (long)(4 * randum(seed)));   /* starting from a random base */
}  /* evolve */


Void sort()
{
  /* Shell sort keeping species names in order */
  long gap, i, j, itemp, FORLIM;

  FORLIM = spp;
  for (i = 1; i <= FORLIM; i++)
    sporder[i - 1] = i;
  gap = spp / 2;
  while (gap > 0) {
    FORLIM = spp;
    for (i = gap + 1; i <= FORLIM; i++) {
      j = i - gap;
      while (j > 0) {
	if (treenode[sporder[j - 1] - 1]->nayme[0] >
	    treenode[sporder[j + gap - 1] - 1]->nayme[0] ||
	    (treenode[sporder[j - 1] - 1]->nayme[0] ==
	     treenode[sporder[j + gap - 1] - 1]->nayme[0] &&
	     treenode[sporder[j - 1] - 1]->nayme[1] >
	     treenode[sporder[j + gap - 1] - 1]->nayme[1])) {
	  itemp = sporder[j - 1];
	  sporder[j - 1] = sporder[j + gap - 1];
	  sporder[j + gap - 1] = itemp;
	}
	j -= gap;
      }
    }
    gap /= 2;
  }
}  /* sort */


Void outdata(treesites)
{
  /* output the data */
  long i, j, FORLIM, FORLIM1;

  if(firsttree)
    fprintf(outfile, "%5ld %5ld\n", spp, nsites);   /* output first line */
  FORLIM = spp;
  for (i = 0; i < FORLIM; i++) {  /* output the species one by one */
    if(firsttree) {
      fprintf(outfile, "%c%c%c%c%c%c%c%c",
  	    treenode[sporder[i] - 1]->nayme[0],
  	    treenode[sporder[i] - 1]->nayme[1],
  	    treenode[sporder[i] - 1]->nayme[2],
	    treenode[sporder[i] - 1]->nayme[3],
	    treenode[sporder[i] - 1]->nayme[4],
	    treenode[sporder[i] - 1]->nayme[5],
	    treenode[sporder[i] - 1]->nayme[6],
	    treenode[sporder[i] - 1]->nayme[7]);
      fprintf(outfile, "        ");
    }
    for (j = 0; j < treesites; j++) {
      switch (data[sporder[i] - 1][j]) {

      case 0:
	putc('A', outfile);
	break;

      case 1:
	putc('G', outfile);
	break;

      case 2:
	putc('C', outfile);
	break;

      case 3:
	putc('T', outfile);
	break;

      case 4: /* there exists a non-zero chance that randum returns 1 */
        putc('T', outfile);
        break;
      }
    }
    putc('\n', outfile);
  }
}  /* outdata */


Void outtree(p)
node *p;
{
  /* tack on at end the true phylogeny in Newick's Standard Form */
  if (p->tip)
    fprintf(outfile, "%c%c", p->nayme[0], p->nayme[1]);
	/* at most 676 spp */
  else {
    putc('(', outfile);
    outtree(p->leftdesc);
    putc(',', outfile);
    outtree(p->rtdesc);
    putc(')', outfile);
  }
  if (p != root)
    fprintf(outfile, ":%7.5f", p->v);
}  /* outtree */


Void cleanup(p)
node *p;
{
  /* collect garbage for next data set so don't blow the heap */
  if (!p->tip) {
    cleanup(p->leftdesc);
    cleanup(p->rtdesc);
  }
  free(p);
}  /* cleanup */


main(argc, argv)
int argc;
Char *argv[];
{  /* main program -- pretty self explanatory */
  long FORLIM, FORLIM1;

  outfile = NULL;
  infile = NULL;
  garbage = NULL;
  if (infile != NULL)
    infile = freopen("infile", "r", infile);
  else
    infile = fopen("infile", "r");
  if (outfile != NULL)
    outfile = freopen("outfile", "w", outfile);
  else
    outfile = fopen("outfile", "w");
  dnaparm = fopen("dnaparm","r");
  seedfile = fopen("seedfile","r");
  inputdata();
  endoffile = false;
  firsttree = true;
  while (!endoffile) {
    setup();
    fscanf(infile,"%ld %ld%*[\n]", &startsite, &endsite);
    treesites = endsite - startsite + 1;
    treeread();
    probtrav(root);
    for (j = 1; j <= treesites; j++) evolve();
    sort();
    outdata(treesites);
    firsttree = false;
    if (treestoo) {
      outtree(root);
      fprintf(outfile, ":0.0000;\n");   /* OK, OK it's a semicolon! */
    }
    if(endsite == nsites) endoffile = true;
    cleanup(root);
  }
  if (infile != NULL)
    fclose(infile);
  if (outfile != NULL)
    fclose(outfile);
  fclose(dnaparm);
#if 0
  fclose(seedfile);
  /* write out the changed seed */
  seedfile = fopen("seedfile","w");
  fprintf(seedfile,"%ld\n",seed);
  fclose(seedfile);
#endif
  exit(0);
}

/* End. */
